# Supplementary material for: Abrogation of Constitutive and Induced Type I and Type III Interferons and Interferon-Stimulated Genes in Keratinocytes by Canine Papillomavirus 2 E6 and E7
Source: Viruses. 2020 Jun 23;12(6):677. doi: 10.3390/v12060677 (PMC7354437; doi:10.3390/v12060677)
Supplement: Supplementary file 1 [file viruses-12-00677-s001.zip]

Archive with 6 entries (4 files):
- viruses-809279 final supplementary/
- viruses-809279 final supplementary/Figure S1.pdf
- viruses-809279 final supplementary/Figure S2.pdf
- viruses-809279 final supplementary/__MACOSX/
- viruses-809279 final supplementary/__MACOSX/._Supplemental Figure 1.docx
- viruses-809279 final supplementary/__MACOSX/._Supplemental Figure 2.docx
